# Supplementary material for: Improving Alzheimer’s Disease and Parkinson’s Disease in Rats with Nanoemulsion and Byproducts Prepared from Cinnamon Leaves
Source: Pharmaceutics. 2025 Sep 15;17(9):1200. doi: 10.3390/pharmaceutics17091200 (PMC12473313; doi:10.3390/pharmaceutics17091200)
Supplement: Supplementary file 1 [file pharmaceutics-17-01200-s001.zip]

Archive with 1 entries (1 files):
- pharmaceutics-3830608-supplementary.pdf
